# Supplementary material for: Contribution of the immune bone marrow microenvironment to tumor growth and bone deconstruction: implications for improving immunotherapeutic strategies in bone metastasis
Source: Neoplasia. 2025 Sep 2;69:101224. doi: 10.1016/j.neo.2025.101224 (PMC12441721; doi:10.1016/j.neo.2025.101224)
Supplement: Supplementary file 1 [file mmc1.xlsx]

## Sheet: Feuil1
The immune system in cancer and bone metastasis
Immune cell type	Role	in Bone	Metastasis Formation
	Anti-tumoral	Unclear or ambiguous	Pro-tumoral
Myeloid-Derived Suppressor Cells			MDSCs (Ly-6C, F4/80 or CSF1R)
Macrophages	M1 macrophages (CD68, pSTAT1, CD14)		M2 macrophages (CD68, CD163, STAT6)
Neutrophils	N1 neutrophils (CD66b+ CD11b+ CD170low)		N2 neutrophils (CD66b+ CD11b+ CD170high PDL1+) and immature neutrophils (CD66b⁺CD11b⁺CD49d⁻CD10⁻ )
Dendritic cells	cDC (XCR1, CD370, CD141 )		pDC (CD303, CD123, CD304 )
NK cells	NK cells (IRF 7)
Gamma delta T cells	Vg9Vd2 T cells
CD8+ T cells	Activated (αβTCR, CD3, CD8)	Naive (αβTCR,CD8), Memory (αβTCR, CD8, CD45)	Exhausted (CD3, CD8, PD1)
CD4+ T cells	Th1 (αβTCR, CD3, CD4, T-bet, IFNɤ)		Th2 (αβTCR, CD3, CD4, GATA3, IL-4), Th17 (αβTCR, CD3, CD4, IL-17, RORɤT), T reg (_x0004_TCR, CD3, CD4, CD25, Foxp3)
B cells		CD20	CD20, PD-L1, PD-1
